# Supplementary material for: Non-Close-Packed Isotropic Responsive Magnetic Photonic Crystal Microspheres
Source: Nanomaterials (Basel). 2026 May 1;16(9):556. doi: 10.3390/nano16090556 (PMC13164807; doi:10.3390/nano16090556)
Supplement: Supplementary file 1 [file nanomaterials-16-00556-s001.zip]

Archive with 1 entries (1 files):
- nanomaterials-4257521-supplementary.pdf
